# Supplementary material for: Activating KIR2DS4 Is Expressed by Uterine NK Cells and Contributes to Successful Pregnancy
Source: J Immunol. 2016 Nov 4;197(11):4292–300. doi: 10.4049/jimmunol.1601279 (PMC5114884; doi:10.4049/jimmunol.1601279)
Supplement: Data Supplement [file JI_1601279.zip]

Archive with 2 entries (2 files):
- JI_1601279_Supplemental_Material_1.pdf
- manifest.xml
